# Supplementary material for: The Impact of Chitinase Binding Domain Truncation on the Properties of CaChi18B from Chitinilyticum aquatile CSC-1
Source: Mar Drugs. 2025 Feb 20;23(3):93. doi: 10.3390/md23030093 (PMC11943626; doi:10.3390/md23030093)
Supplement: Supplementary file 1 [file marinedrugs-23-00093-s001.zip]

Archive with 1 entries (1 files):
- marinedrugs-3473723-supplementary.pdf
